# Supplementary material for: Diagnostic Accuracy of Fecal Calprotectin for Predicting Relapse in Inflammatory Bowel Disease: A Meta-Analysis
Source: J Clin Med. 2023 Feb 2;12(3):1206. doi: 10.3390/jcm12031206 (PMC9917450; doi:10.3390/jcm12031206)
Supplement: Supplementary file 1 [file jcm-12-01206-s001.zip]

Archive with 1 entries (1 files):
- jcm-2188747-supplementary.pdf
